# Supplementary material for: Antioxidative and Metabolic Contribution to Salinity Stress Responses in Two Rapeseed Cultivars during the Early Seedling Stage
Source: Antioxidants (Basel). 2021 Jul 30;10(8):1227. doi: 10.3390/antiox10081227 (PMC8389040; doi:10.3390/antiox10081227)
Supplement: Supplementary file 1 [file antioxidants-10-01227-s001.zip]

Archive with 1 entries (1 files):
- antioxidants-1270326-supplementary.pdf
